# Supplementary material for: SiCoDEA: A Simple, Fast and Complete App for Analyzing the Effect of Individual Drugs and Their Combinations
Source: Biomolecules. 2022 Jun 28;12(7):904. doi: 10.3390/biom12070904 (PMC9313187; doi:10.3390/biom12070904)
Supplement: Supplementary file 1 [file biomolecules-12-00904-s001.zip]

Archive with 1 entries (1 files):
- biomolecules-1747116-supplementary.pdf
